# Supplementary material for: The “common” experience of voice-hearing and its relationship with shame and guilt: a systematic review
Source: BMC Psychiatry. 2022 Apr 20;22:281. doi: 10.1186/s12888-022-03902-6 (PMC9022353; doi:10.1186/s12888-022-03902-6)
Supplement: Supplementary file 1 — Additional file 1: Supplementary Material 1. Criteria for quality assessment and study evaluation table [file 12888_2022_3902_MOESM1_ESM.xls]

## Sheet: Supplementary Material -1
	Part I: Mixed Methods Appraisal Tool (MMAT), version 2018
	Screening questions (for all types)			1. Qualitative					2. Quantitative randomized controlled trials					3. Quantitative non randomized					4. Quantitative descriptive					5. Mixed methods
Title	S1. Are there clear research questions?	S2. Do the collected data allow to address the research questions?	Further appraisal may not be feasible or appropriate when the answer is ‘No’ or ‘Can’t tell’ to one or both screening questions.	1.1. Is the qualitative approach appropriate to answer the research question?	1.2. Are the qualitative data collection methods adequate to address the research question?	1.3. Are the findings adequately derived from the data?	1.4. Is the interpretation of results sufficiently substantiated by data?	1.5. Is there coherence between qualitative data sources, collection, analysis and interpretation?	2.1. Is randomization appropriately performed?	2.2. Are the groups comparable at baseline?	2.3. Are there complete outcome data?	2.4. Are outcome assessors blinded to the intervention provided?	2.5 Did the participants adhere to the assigned intervention?	3.1. Are the participants representative of the target population?	3.2. Are measurements appropriate regarding both the outcome and intervention (or exposure)?	3.3. Are there complete outcome data?	3.4. Are the confounders accounted for in the design and analysis?	3.5. During the study period, is the intervention administered (or exposure occurred) as intended?	4.1. Is the sampling strategy relevant to address the research question?	4.2. Is the sample representative of the target population?	4.3. Are the measurements appropriate?	4.4. Is the risk of nonresponse bias low?	4.5. Is the statistical analysis appropriate to answer the research question?	5.1. Is there an adequate rationale for using a mixed methods design to address the research question?	5.2. Are the different components of the study effectively integrated to answer the research question?	5.3. Are the outputs of the integration of qualitative and quantitative components adequately interpreted?	5.4. Are divergences and inconsistencies between quantitative and qualitative results adequately addressed?	5.5. Do the different components of the study adhere to the quality criteria of each tradition of the methods involved?
Compassion Focused Approaches to Working With Distressing Voices	Yes	N/A
Shame, social deprivation, and the quality of the voice-hearing relationship.	Yes	Yes																	Yes	No	Yes	No	Yes
The ice in voices: Understanding negative content in auditory-verbal hallucinations.	Yes	Yes	(Review, N/A for the other questions)
On shame and voice-hearing.	Yes	Yes		Yes	Yes	No	No	Can't tell
Affective and cognitive factors associated with hallucination proneness in the general population: the role of shame and trauma-related intrusions.	Yes	Yes																	Yes	No	Yes	No	Yes
Is Shame Hallucinogenic?	Yes	No
Stigma and need for care in individuals who hear voices	Yes	Yes	(Review, N/A for the other questions)
Hallucinations in Healthy Older Adults: An Overview of the Literature and Perspectives for Future Research	Yes	Yes	(Review, N/A for the other questions)
Auditory hallucinations, top-down processing and language perception: a general population study	Yes	Yes																	Yes	No	Yes	No	Yes
Perspectives on the Delirium Experience and Its Burden: Common Themes Among Older Patients, Their Family Caregivers, and Nurses	Yes	Yes		Yes	Yes	Yes	Yes	Yes
A comparison of hallucinatory experiences and their appraisals in those with and without mental illness	Yes	Yes												Yes	Yes	No	No	Can't tell
Supplementary Material -1: Criteria for quality assessment and study evaluation table
